# Supplementary material for: Local Piezoelectric Response of Polymer/Ceramic Nanocomposite Fibers
Source: Polymers (Basel). 2022 Dec 8;14(24):5379. doi: 10.3390/polym14245379 (PMC9783531; doi:10.3390/polym14245379)
Supplement: Supplementary file 1 [file polymers-14-05379-s001.zip]

Archive with 1 entries (1 files):
- polymers-2044665-supplementary.pdf
